# Supplementary material for: Oncolytic Adenovirus Armed with a Novel Agonist of the CD137 Immune Checkpoint Stimulator Suppresses Tumor Growth
Source: Vaccines (Basel). 2024 Mar 21;12(3):340. doi: 10.3390/vaccines12030340 (PMC10974162; doi:10.3390/vaccines12030340)
Supplement: Supplementary file 1 [file vaccines-12-00340-s001.zip]

Archive with 1 entries (1 files):
- vaccines-2857742-supplementary.docx
